# Supplementary material for: Inhibitory mechanism of reveromycin A at the tRNA binding site of a class I synthetase
Source: Nat Commun. 2021 Mar 12;12:1616. doi: 10.1038/s41467-021-21902-0 (PMC7955072; doi:10.1038/s41467-021-21902-0)
Supplement: Supplementary file 4 — Source Data [file 41467_2021_21902_MOESM4_ESM.xlsx]

## Sheet: Fig. 2f
	The rescue capabilities of C-terminal ScIleRS or its variants to the in vitro protein translation inhibited by RM-A. The luciferase activity of the reaction without adding RM-A was normalized to 1. All rescue experiments were performed in triplicate.
			I		II		III
			No RM-A	200 nM RM-A	No RM-A	200 nM RM-A	No RM-A	200 nM RM-A
	No enzyme		127442	63.694	116333	118.486	117886	52.672
	1 μM	Wild-type	117265	78179.8	118166	76352.9	115361	75473.4
		W449A	114594	71731.8	116223	72721.8	124261	84326
		R454A	117647	2038.19	117481	7956.68	115294	7915.89
		W456A	111352	72.793	119120	72.914	105457	17.634
		R460A	123798	63.694	128896	82.028	119610	79.355
		D527A	123524	63.694	126846	45.571	117226	34.895
		Y571A	103570	36.141	127647	88.172	114215	61.066
		T572A	125260	2721.39	118404	8649.69	113017	8296.21
		W529A	84162.8	72.281	86033.7	54.7	106535	8.724
		R462A	129863	219.125	131475	149.005	122290	122.71
		F48A	137282	235.026	133991	174.094	133747	121.866
		F48Y	120700	90.991	122264	72.914	115363	115.108
		V89A	118806	11067.8	124096	10750	122575	22533.8
		P90A	107792	35.934	122275	81.508	124202	9.028
		F191A	117243	156.784	115493	298.475	112746	281.964
		W402A	158856	203.886	156322	487.005	153808	223.56
		del_KMSKS	152827	1832.65	155266	1584.88	155475	8043.93
		LeuRS	99594.8	27.35	120307	44.205	113969	52.747
	3 μM	Wild-type	116300	109159	115212	108773	114554	113203
		W449A	108711	115488	124781	110666	101140	106192
		R454A	119547	116437	129615	113410	114009	111486
		W456A	94987.3	51.771	93185.9	96.194	93877.1	77.119
		R460A	130622	1567.03	123388	1752.95	120909	2655.99
		D527A	128902	8750.65	124284	7744.02	123436	12892
		Y571A	118542	11774.7	128995	10611.3	121151	9010.55
		T572A	116444	111134	114404	106950	105916	105037
		W529A	81944.3	60.194	81407.9	17.229	73506.4	34.495
		R462A	117331	27718.3	114682	25034.8	115695	41655.4
		F48A	121575	2036.32	123070	2422.33	112071	1991.71
		F48Y	132825	94.913	125589	96.194	124539	77.119
		V89A	111379	100692	115845	113636	112046	118400
		P90A	115867	99	126060	117.664	122770	109.334
		F191A	128747	75050.4	136886	67335.6	128148	51978.3
		W402A	150507	50779.2	136341	51210.1	138230	59141.2
		del_KMSKS	124835	101448	132260	100214	127502	102556
		LeuRS	103404	68.753	109398	154.893	87865.6	36.04

## Sheet: Sup Fig. 3a
	The IC50 value of RM-A against in vitro protein translation.
	RM-A Conc (nM)	Luminescence
		I	II	III
	0	182017	185705	186217
	2	190845	181490	183251
	8	186149	190937	185903
	20	175716	187102	188453
	40	163497	184611	167689
	80	7616.05	18001.9	7173.32
	200	0	17.007	33.997
	800	17.076	8.503	25.498
	4000	0	0	50.995

## Sheet: Sup Fig. 3b
	The IC50 value of RM-A against the aminoacylation activity of ScIleRS.
		RM-A Conc (nM)	Luminescence
			I	II	III
	+ IleRS	1000	382448	376436	372418
		250	378059	373009	370276
		100	382510	377958	372864
		50	373204	368891	366573
		25	367419	335541	340541
		10	350126	305870	321949
		2.5	351012	305577	312014
		0	350393	316021	318519
	- IleRS	0	381520	376113	372745

## Sheet: Sup Fig. 3c
	The IC50 value of RM-A against the pre-transfer editing activity of ScIleRS.
		RM-A Conc (nM)	Absorbance at 620 nm
			I	II
	+ IleRS	0	0.29	0.277
		1.6384	0.284	0.274
		4.096	0.285	0.28
		10.24	0.272	0.267
		25.6	0.264	0.251
		64	0.239	0.231
		160	0.226	0.228
		400	0.215	0.209
		1000	0.212	0.207
	- IleRS	0	0.205	0.203

## Sheet: Sup Fig. 4a
	The enzymatic activities of recombinat proteins.
	Reaction time (min)	Full-length ScIleRS			C-terminal truncated ScIleRS			No enzyme
		I	II	III	I	II	III	I	II	III
	2	393183	359486	377755	442455	419644	433710	446852	402336	402200
	5	357648	370410	360722	405309	414846	448647	-	-	-
	10	320280	323984	337952	439858	419280	442522	-	-	-
	20	311701	310764	317242	431332	451763	443122	-	-	-
	30	301254	302660	301828	440674	417154	429287	-	-	-

## Sheet: Sup Fig. 8b
	The rescue capabilities of C-terminal humna IleRS or its variants to the in vitro protein translation inhibited by RM-A.
			I		II		III
			0 nM RM-A	200 nM RM-A	0 nM RM-A	200 nM RM-A	0 nM RM-A	200 nM RM-A
	No enzyme		133043	62.885	134926	54.339	140858	63.196
	1 μM	Wild-type	209959	83295.7	206965	163450	213127	116055
		R453A	152257	1455.34	158419	289.807	157464	8585.61
		W455A	154670	44.02	221204	35.857	222150	26.326
		R459A	122155	215.606	130306	54.339	135363	171.532
		R461A	157278	22081.7	153481	40970.4	161240	33727.3
		W527A	161028	70.431	167764	17.709	169086	43.876
		Y569A	148801	5696.14	203063	3316.79	153216	2966.03
	3 μM	Wild-type	200172	201224	184948	199022	192061	204709
		R453A	129152	123651	144841	133594	136698	140568
		W455A	176099	26.49	158745	178.701	155632	79.582
		R459A	129007	1971	136085	1393.87	135636	1621.8
		R461A	154265	177488	152150	173104	170675	175565
		W527A	162146	17.66	152494	70.739	160787	44.212
		Y569A	155125	38499	141210	38117	150727	26032.1
